# Supplementary material for: Docosahexaenoic Acid (DHA) Supplementation in a Triglyceride Form Prevents from Polyglutamine-Induced Dysfunctions in Caenorhabditis elegans
Source: Int J Mol Sci. 2024 Nov 23;25(23):12594. doi: 10.3390/ijms252312594 (PMC11640917; doi:10.3390/ijms252312594)
Supplement: Supplementary file 1 [file ijms-25-12594-s001.zip]

Archive with 1 entries (1 files):
- ijms-3326524-supplementary.pdf
